# Supplementary material for: Novel Identification of Ankyrin-R in Cardiac Fibroblasts and a Potential Role in Heart Failure
Source: Int J Mol Sci. 2024 Aug 1;25(15):8403. doi: 10.3390/ijms25158403 (PMC11313496; doi:10.3390/ijms25158403)
Supplement: Supplementary file 1 [file ijms-25-08403-s001.zip]

Archive with 1 entries (1 files):
- ijms-3092540-supplementary.pdf
